# Supplementary material for: Unveiling the impact of DNA-methylation age acceleration on mortality risk in diabetes and pre-diabetes: insights from the US NHANES program
Source: Clin Epigenetics. 2025 May 16;17:81. doi: 10.1186/s13148-025-01886-0 (PMC12083022; doi:10.1186/s13148-025-01886-0)
Supplement: Supplementary file 1 — Supplementary material 1 [file 13148_2025_1886_MOESM1_ESM.xlsx]

## Sheet: Sheet1
P values of DNAmAA with mortatlity in overall participants
All-cause mortality								Cardiovascular mortality				Non-Cardiovascular mortality
HorvathAge Accel								HorvathAge Accel				HorvathAge Accel age
0.055988479078268683919450410257923067547380924224853515625000000000000000000								0.879695910792638757769168478262				0.0216012619934587979386719780450221151113510131836
HannumAge Accel								HannumAge Accel				HannumAge Accel age
0.042377660425201899019320705974678276106715202331542968750000000000000000000								0.477796739578430218475801893874				0.0544066339599644094304764507796789985150098800659
SkinBloodAge Accel								SkinBloodAge Accel				SkinBloodAge Accel
0.89818644862195862188514183799270540475845336914062500000000000000000000000								0.97310369402369467639601907649				0.8547702045508709378651701626949943602085113525391
PhenoAge Accel								PhenoAge Accel				PhenoAge Accel
0.0008131756871152621144252514717720714543247595429420471191406250000000000000								0.081996361975204976046960325675				0.00576201142932084194037134494692509179003536701202
AgeAccelGrim2								AgeAccelGrim2				AgeAccelGrim2
0.0000000006679838801189440425421704198487380527149426256983133498579263687134								0.0000111102802271885915815722440				0.00000629458928855451006333533020553616665893059690
ZhangAge Accel								ZhangAge Accel				ZhangAge Accel
0.40144712772448354343168830382637679576873779296875000000000000000000000000								0.934523339976906286530322631734				0.3232689711507742980067803273414028808474540710449
LinAge Accel								LinAge Accel				LinAge Accel
0.494250776033979044576938122190767899155616760253906250000000000000000000000								0.853270995625582506782791369915				0.3722250979032937223678345617372542619705200195312
WeidnerAge Accel								WeidnerAge Accel				WeidnerAge Accel
0.84722259806340449728168096044100821018218994140625000000000000000000000000								0.741863728857781290493278447684				0.9569658813864290181072647101245820522308349609375
Vidal-BraloAge Accel								Vidal-BraloAge Accel				Vidal-BraloAge Accel
0.018156414209012868704595788926781096961349248886108398437500000000000000000								0.947484165095158314962020540406				0.00684643510584486292974704113589723419863730669022
DunedinPoAm								DunedinPoAm				DunedinPoAm
0.002043129765354830158774479542671542731113731861114501953125000000000000000								0.0157549105074727899267195141420				0.030280891962701124431323052021980402059853076935

## Sheet: Sheet2
P values of DNAmAA with mortatlity in participants with diabetes
All-cause mortality					Cardiovascular mortality					Non-Cardiovascular mortality
HorvathAge Accel					HorvathAge Accel					HorvathAge Accel
0.4849155409586440867997225723229349					0.47028111026627106					0.7406404560756649768649140
HannumAge Accel					HannumAge Accel					HannumAge Accel
0.37501865782850557495819998621300329					0.7279486589696058					0.45059711373436950321292
SkinBloodAge Accel					SkinBloodAge Accel					SkinBloodAge Accel
0.57954498738797721735238610563101247					0.94055225948574595					0.43657394280732392255472973
PhenoAge Accel					PhenoAge Accel					PhenoAge Accel
0.33154140027781869859424546120862942					0.28434167409439687					0.70152780059016361935420036
AgeAccelGrim2					AgeAccelGrim2					AgeAccelGrim2
0.000108513240275397949085277315984					0.00672608624422604					0.00500228684990835625184813
ZhangAge Accel					ZhangAge Accel					ZhangAge Accel
0.9760014254124732557826860102068167					0.93735644717559186					0.9644107684998696194966783
LinAge Accel					LinAge Accel					LinAge Accel
0.72186534554322490109257159929256886					0.9290587559518831					0.61823260695221526894727049
WeidnerAge Accel					WeidnerAge Accel					WeidnerAge Accel
0.95444759690151981246231116529088467					0.57793183431046424					0.747100824188050238738867
Vidal-BraloAge Accel					Vidal-BraloAge Accel					Vidal-BraloAge Accel
0.14469630712253234161579484862159006					0.68242527760740634					0.14890996367517941867397724
DunedinPoAm					DunedinPoAm					DunedinPoAm
0.14964753212781703450851011893973919					0.60907173479331334					0.16289147945585721877215235

## Sheet: Sheet3
P values of DNAmAA with mortatlity in participants with prediabetes
All-cause mortality						Cardiovascular mortality				Non-Cardiovascular mortality
HorvathAge Accel						HorvathAge Accel				HorvathAge Accel
0.0921203852445176413210603527659259270876646042						0.070838099739670090660				0.002780806688401788514392043438761
HannumAge Accel						HannumAge Accel				HannumAge Accel
0.1369649432093937857501941834925673902034759521						0.893153337595226082257				0.096220971388029638560190903717739
SkinBloodAge Accel						SkinBloodAge Accel				SkinBloodAge Accel
0.8719706845206162126871163309260737150907516479						0.346766763384808107684				0.76531113570885966890244844762492
PhenoAge Accel						PhenoAge Accel				PhenoAge Accel
0.00033599466728569734198101004452041706827003509						0.3301408880476378038				0.000516501316133197141931832074846
AgeAccelGrim2						AgeAccelGrim2				AgeAccelGrim2
0.00002793318045213246609615766191669905538219609						0.0018292672858902184890				0.0022416453569334168598181644683
ZhangAge Accel						ZhangAge Accel				ZhangAge Accel
0.3983196776667902172519575287878978997468948364						0.465507487509049300289				0.17332339503236121602824937326659
LinAge Accel						LinAge Accel				LinAge Accel
0.3467171349864618945524341597774764522910118103						0.238758378850836450180				0.082841703136025540699094449337281
WeidnerAge Accel						WeidnerAge Accel				WeidnerAge Accel
0.5282277042474393669024834707670379430055618286						0.966439485326867186998				0.52405923620956218478283972217469
Vidal-BraloAge Accel						Vidal-BraloAge Accel				Vidal-BraloAge Accel
0.0644330838889835277871753760337014682590961456						0.428487681807246278964				0.008371419669727292456329337255738
DunedinPoAm						DunedinPoAm				DunedinPoAm
0.0157689613883082412060243626683586626313626766						0.017915347958525788125				0.17329570406330174758835482862196
